# Supplementary material for: Genetic architecture and temporal patterns of biomass accumulation in spring barley revealed by image analysis
Source: BMC Plant Biol. 2017 Aug 10;17:137. doi: 10.1186/s12870-017-1085-4 (PMC5554006; doi:10.1186/s12870-017-1085-4)
Supplement: Supplementary file 2 — Excel table with all SNPs that surpassed the FDR for at least one trait with mapping positions and –log(p)-values over all traits. (XLSX 46 kb) [file 12870_2017_1085_MOESM2_ESM.xlsx]

## Sheet: Neumann et al.
iSelect SNP	Chr	cM	Map Info from	FDR	Tipp	IP	TN27	TN45	TN58	DB10	DB11	DB12	DB13	DB14	DB15	DB16	DB17	DB18	DB19	DB20	DB21	DB22	DB23	DB24	DB25	DB26	DB27	DB28	DB29	DB30	DB31	DB32	DB33	DB34	DB35	DB36	DB37	DB38	DB39	DB40	DB41	DB42	DB43	DB44	DB45	DB46	DB47	DB48	DB49
SCRI_RS_138527	1	70.5382	PopSeq	yes	0.0974786	4.65561	0.859555	0.479357	0.553128	0.112248	0.151569	0.0627811	0.00912416	0.776931	0.38278	0.232842	0.38038	0.346455	0.0633707	0.394037	0.515562	0.630881	0.685332	0.763378	0.77154	0.838597	0.949705	0.927502	0.963255	0.922498	0.876744	0.848036	0.847377	0.798486	0.726162	0.754165	0.714016	0.670548	0.819886	0.680311	0.763183	0.735247	0.764631	0.808105	0.744882	0.793738	0.813924	0.853743	0.80904
SCRI_RS_140819	2	27.6912	PopSeq	yes	4.69357	1.59428	0.78891	0.147644	0.847267	0.345116	0.508935	0.408297	0.294508	0.507268	0.755117	0.462635	0.452348	0.45967	0.371096	0.556027	0.656881	0.618294	0.629012	0.658828	0.87534	0.785147	0.973507	1.07658	1.089	1.09985	1.15077	1.11427	1.19301	1.18696	1.16907	1.13387	1.18225	1.13382	1.09029	1.28525	1.36972	1.39132	1.45595	1.50577	1.5222	1.54585	1.53275	1.44399	1.58203
BOPA1_4630-1036	2	57.4413	PopSeq	yes	0.408328	0.714077	0.135453	2.21271	3.52433	0.41114	0.573648	0.159192	0.178881	0.598624	0.24806	0.156499	0.137395	0.172219	0.0507924	0.0434634	0.0649143	0.00626135	0.0504708	0.0430274	0.0688382	0.164555	0.229205	0.313356	0.302695	0.44083	0.489686	0.512408	0.566172	0.597309	0.708083	0.803675	0.870555	0.859258	0.737217	0.918029	0.951468	1.07973	1.07718	1.16557	1.123	1.2313	1.30323	1.19026	1.33609
SCRI_RS_153174	2	58.0524	PopSeq	yes	0.0272499	0.440066	0.110122	2.1631	3.41489	0.247426	0.280815	0.0660518	0.0494047	0.269746	0.167132	0.0639479	0.00566102	0.0389914	0.0629392	0.0426884	0.0754291	0.173414	0.230177	0.219658	0.296346	0.392703	0.479621	0.591441	0.609108	0.778674	0.813586	0.912151	1.01529	1.05965	1.20132	1.34242	1.45694	1.50563	1.42028	1.64642	1.68709	1.90588	1.9009	1.943	1.86367	2.05185	2.16001	1.98684	2.17533
SCRI_RS_156323	2	74.0793	PopSeq	yes	0.183978	0.368593	0.748599	3.17708	3.85924	0.610995	1.40135	0.337397	0.0723449	0.910874	0.0735828	0.235946	0.221417	0.232202	0.185001	0.320734	0.458231	0.517858	0.557875	0.53062	0.566235	0.65288	0.780615	0.756215	0.770142	0.760287	0.920547	1.03227	1.13945	1.17575	1.29779	1.35554	1.47242	1.58844	2.23838	1.7613	1.71814	1.78845	1.85463	1.91853	1.95458	2.13337	2.3152	2.3872	2.38852
SCRI_RS_133224	2	124.905	PopSeq	yes	0.361017	1.54292	1.77482	3.24304	3.73994	0.198001	0.0974336	0.286763	0.262541	0.193934	0.737006	0.183769	0.188177	0.214527	0.0829513	0.0109537	0.0225775	0.113828	0.114152	0.109346	0.124881	0.252723	0.263943	0.271849	0.337429	0.289874	0.471763	0.482312	0.544211	0.590962	0.676352	0.683484	0.670049	0.789499	1.13834	0.930032	0.881499	0.89822	0.909342	0.944161	0.948609	0.994969	1.02993	1.03508	1.08805
SCRI_RS_188579	2	135.765	PopSeq	yes	0.918225	0.128854	1.38853	2.87795	4.04721	0.886446	0.902396	1.01746	1.10799	0.992972	0.328721	1.0393	1.16747	1.10809	1.42683	1.19227	1.49772	1.58275	1.74903	1.68901	1.73842	1.94787	1.89315	2.01883	1.9972	1.90037	2.16112	1.98495	1.93641	1.99923	2.1229	2.04478	1.91014	2.00938	2.47244	1.91219	1.84227	1.93307	1.79594	1.8522	1.74055	1.72552	1.76487	1.7446	1.7565
SCRI_RS_142438	3	98.6544	PopSeq	yes	1.21295	1.02299	1.51758	2.19831	1.43245	0.225874	0.390386	0.067802	0.0761214	0.0299983	0.740781	0.41262	0.359895	0.418786	0.454688	0.691346	0.914924	0.996183	1.18322	1.27087	1.56164	1.6892	1.94688	2.13383	2.24495	2.30975	2.45707	2.77228	2.87515	2.84027	3.14185	3.30152	3.44907	3.48785	3.2983	3.81648	3.91529	4.42848	4.37407	4.59001	4.42423	4.42664	4.60147	4.50153	4.56258
BOPA1_ABC13753-1-2-167	3	105.949	PopSeq	yes	0.391525	0.0618101	0.0873709	0.460058	1.06945	3.42766	1.69473	4.4266	4.16821	1.61144	3.63528	3.45103	2.6161	2.97319	2.59031	2.48987	2.53019	2.62295	2.48138	2.55623	2.27963	1.99189	2.15062	2.25294	2.06254	2.01665	1.83951	1.73465	1.6782	1.66141	1.58903	1.45143	1.45211	1.42078	0.627904	1.31359	1.2929	1.09885	1.06113	1.00057	0.890322	0.771828	0.749808	0.755379	0.715936
SCRI_RS_116338	4	43.6261	PopSeq	yes	0.170671	0.0754008	0.563666	1.04354	0.516574	4.52162	4.13847	3.01662	2.87086	3.36278	2.41416	3.01663	3.04018	3.07504	3.26182	3.19836	3.19822	3.39703	3.49845	3.21576	2.97381	2.70948	2.71025	2.49993	2.59175	2.71658	2.66626	2.58236	2.5096	2.55771	2.36376	2.3781	2.39068	2.32674	1.69919	2.16221	1.94929	1.95691	1.94166	1.85545	1.78685	1.68507	1.57353	1.5305	1.40478
BOPA1_2574-410	4	91	PopSeq	yes	0.486956	0.355912	2.37933	2.01154	1.58893	1.20194	0.865343	1.08554	1.0587	1.98927	2.10018	1.95323	2.32005	2.19618	1.5677	2.72221	2.79949	2.83223	3.24096	3.26906	3.50833	3.70537	3.88494	4.06685	4.20672	4.05841	4.0119	4.29143	4.40853	4.28146	4.2688	4.35473	4.52604	4.2977	4.10187	4.25076	4.21813	4.46469	4.28899	4.15848	4.10872	4.12204	4.21122	4.08936	4.11668
SCRI_RS_144042	5	30.5556	PopSeq	yes	1.12105	0.770799	1.4086	2.98888	3.07448	0.603445	0.0769509	0.758784	1.1336	0.627453	1.48806	1.27273	1.11487	1.02524	1.05787	1.05872	1.05868	1.24768	1.22272	1.10191	1.12511	1.21072	1.25008	1.27609	1.11052	1.2867	1.27091	1.40404	1.35422	1.37361	1.376	1.43387	1.4561	1.34768	0.64965	1.1809	1.1634	1.17873	1.09966	1.07827	0.952752	0.982282	0.902695	0.849431	0.841659
SCRI_RS_163973	5	42.0139	PopSeq	yes	0.448481	0.34035	0.472378	2.14121	3.32481	0.871744	0.88272	1.07542	0.854039	0.697686	0.812805	0.465147	0.378997	0.360624	0.317093	0.261088	0.300448	0.32709	0.241831	0.210586	0.180221	0.120273	0.0706157	0.0697235	0.10222	0.0072043	0.0451408	0.0747123	0.11663	0.140841	0.161389	0.227352	0.21863	0.247722	0.331949	0.321179	0.286321	0.313203	0.315449	0.334947	0.334824	0.366728	0.339673	0.335163	0.320718
BOPA2_12_31155	5	42.8472	PopSeq	yes	0.176455	0.392858	0.798654	2.90899	3.68752	0.283774	0.099059	0.345428	0.208945	0.0437708	0.397088	0.0791946	0.122219	0.232798	0.323443	0.33608	0.327582	0.362698	0.445128	0.498853	0.53226	0.654149	0.576859	0.572495	0.573494	0.627278	0.689368	0.734419	0.664733	0.677887	0.653424	0.642077	0.617305	0.648306	0.638575	0.59331	0.519639	0.489823	0.513425	0.551637	0.526973	0.536042	0.51611	0.554359	0.507656
SCRI_RS_171812	5	42.8472	PopSeq	yes	0.176455	0.392858	0.798654	2.90899	3.68752	0.283774	0.099059	0.345428	0.208945	0.0437708	0.397088	0.0791946	0.122219	0.232798	0.323443	0.33608	0.327582	0.362698	0.445128	0.498853	0.53226	0.654149	0.576859	0.572495	0.573494	0.627278	0.689368	0.734419	0.664733	0.677887	0.653424	0.642077	0.617305	0.648306	0.638575	0.59331	0.519639	0.489823	0.513425	0.551637	0.526973	0.536042	0.51611	0.554359	0.507656
SCRI_RS_175366	5	42.9167	PopSeq	yes	0.0281336	0.417043	0.270764	2.11492	3.36688	0.959092	0.56351	1.19983	1.17599	0.471089	1.19436	0.588905	0.471486	0.355278	0.389426	0.284023	0.255862	0.247091	0.181807	0.139008	0.102229	0.0109162	0.0359829	0.0380588	0.0241135	0.0118749	0.0462032	0.0848796	0.0680614	0.106451	0.0992623	0.108208	0.0997821	0.133992	0.334381	0.159586	0.110997	0.115422	0.123329	0.153238	0.163439	0.179122	0.184912	0.228259	0.196351
BOPA2_12_31390	5	42.9167	PopSeq	yes	0.0281336	0.417043	0.270764	2.11492	3.36688	0.959092	0.56351	1.19983	1.17599	0.471089	1.19436	0.588905	0.471486	0.355278	0.389426	0.284023	0.255862	0.247091	0.181807	0.139008	0.102229	0.0109162	0.0359829	0.0380588	0.0241135	0.0118749	0.0462032	0.0848796	0.0680614	0.106451	0.0992623	0.108208	0.0997821	0.133992	0.334381	0.159586	0.110997	0.115422	0.123329	0.153238	0.163439	0.179122	0.184912	0.228259	0.196351
BOPA2_12_30709	5	43.6806	PopSeq	yes	0.0269967	0.536244	0.839315	3.60458	4.34486	0.836849	0.986628	0.829225	0.7213	0.987684	0.504596	0.852248	0.83173	0.786613	0.718531	0.866444	0.801993	0.960209	1.05745	1.05339	1.17904	1.1819	1.26787	1.17655	1.11817	1.1831	1.23616	1.3618	1.35069	1.37792	1.36755	1.38296	1.42096	1.36352	1.55487	1.3568	1.2735	1.17002	1.05994	1.05563	1.01297	0.953134	0.927161	0.895833	0.832689
BOPA1_7559-350	5	43.8194	PopSeq	yes	0.0269967	0.536244	0.839315	3.60458	4.34486	0.836849	0.986628	0.829225	0.7213	0.987684	0.504596	0.852248	0.83173	0.786613	0.718531	0.866444	0.801993	0.960209	1.05745	1.05339	1.17904	1.1819	1.26787	1.17655	1.11817	1.1831	1.23616	1.3618	1.35069	1.37792	1.36755	1.38296	1.42096	1.36352	1.55487	1.3568	1.2735	1.17002	1.05994	1.05563	1.01297	0.953134	0.927161	0.895833	0.832689
BOPA1_1745-823	5	43.9583	PopSeq	yes	0.0269967	0.536244	0.839315	3.60458	4.34486	0.836849	0.986628	0.829225	0.7213	0.987684	0.504596	0.852248	0.83173	0.786613	0.718531	0.866444	0.801993	0.960209	1.05745	1.05339	1.17904	1.1819	1.26787	1.17655	1.11817	1.1831	1.23616	1.3618	1.35069	1.37792	1.36755	1.38296	1.42096	1.36352	1.55487	1.3568	1.2735	1.17002	1.05994	1.05563	1.01297	0.953134	0.927161	0.895833	0.832689
BOPA1_1861-2382	5	43.9583	PopSeq	yes	0.0269967	0.536244	0.839315	3.60458	4.34486	0.836849	0.986628	0.829225	0.7213	0.987684	0.504596	0.852248	0.83173	0.786613	0.718531	0.866444	0.801993	0.960209	1.05745	1.05339	1.17904	1.1819	1.26787	1.17655	1.11817	1.1831	1.23616	1.3618	1.35069	1.37792	1.36755	1.38296	1.42096	1.36352	1.55487	1.3568	1.2735	1.17002	1.05994	1.05563	1.01297	0.953134	0.927161	0.895833	0.832689
BOPA1_2168-111	5	43.9583	PopSeq	yes	0.0269967	0.536244	0.839315	3.60458	4.34486	0.836849	0.986628	0.829225	0.7213	0.987684	0.504596	0.852248	0.83173	0.786613	0.718531	0.866444	0.801993	0.960209	1.05745	1.05339	1.17904	1.1819	1.26787	1.17655	1.11817	1.1831	1.23616	1.3618	1.35069	1.37792	1.36755	1.38296	1.42096	1.36352	1.55487	1.3568	1.2735	1.17002	1.05994	1.05563	1.01297	0.953134	0.927161	0.895833	0.832689
SCRI_RS_137866	5	43.9583	PopSeq	yes	0.176455	0.392858	0.798654	2.90899	3.68752	0.283774	0.099059	0.345428	0.208945	0.0437708	0.397088	0.0791946	0.122219	0.232798	0.323443	0.33608	0.327582	0.362698	0.445128	0.498853	0.53226	0.654149	0.576859	0.572495	0.573494	0.627278	0.689368	0.734419	0.664733	0.677887	0.653424	0.642077	0.617305	0.648306	0.638575	0.59331	0.519639	0.489823	0.513425	0.551637	0.526973	0.536042	0.51611	0.554359	0.507656
BOPA2_12_30337	5	43.9583	PopSeq	yes	0.0269967	0.536244	0.839315	3.60458	4.34486	0.836849	0.986628	0.829225	0.7213	0.987684	0.504596	0.852248	0.83173	0.786613	0.718531	0.866444	0.801993	0.960209	1.05745	1.05339	1.17904	1.1819	1.26787	1.17655	1.11817	1.1831	1.23616	1.3618	1.35069	1.37792	1.36755	1.38296	1.42096	1.36352	1.55487	1.3568	1.2735	1.17002	1.05994	1.05563	1.01297	0.953134	0.927161	0.895833	0.832689
SCRI_RS_141949	5	44.0278	PopSeq	yes	0.0786888	0.49982	0.74964	3.0939	4.28567	0.434688	0.204585	0.510022	0.312521	0.0311261	0.579632	0.0234834	0.0070905	0.0654202	0.1635	0.144146	0.143314	0.182261	0.26539	0.294209	0.338521	0.4516	0.405141	0.422602	0.433738	0.490377	0.552689	0.585572	0.53284	0.562341	0.572108	0.554912	0.543122	0.593131	0.557816	0.512394	0.467946	0.471873	0.492651	0.525998	0.501051	0.500774	0.493544	0.526435	0.482518
SCRI_RS_165927	5	44.0278	PopSeq	yes	0.176455	0.392858	0.798654	2.90899	3.68752	0.283774	0.099059	0.345428	0.208945	0.0437708	0.397088	0.0791946	0.122219	0.232798	0.323443	0.33608	0.327582	0.362698	0.445128	0.498853	0.53226	0.654149	0.576859	0.572495	0.573494	0.627278	0.689368	0.734419	0.664733	0.677887	0.653424	0.642077	0.617305	0.648306	0.638575	0.59331	0.519639	0.489823	0.513425	0.551637	0.526973	0.536042	0.51611	0.554359	0.507656
BOPA1_6571-649	5	44.0972	PopSeq	yes	0.0269967	0.536244	0.839315	3.60458	4.34486	0.836849	0.986628	0.829225	0.7213	0.987684	0.504596	0.852248	0.83173	0.786613	0.718531	0.866444	0.801993	0.960209	1.05745	1.05339	1.17904	1.1819	1.26787	1.17655	1.11817	1.1831	1.23616	1.3618	1.35069	1.37792	1.36755	1.38296	1.42096	1.36352	1.55487	1.3568	1.2735	1.17002	1.05994	1.05563	1.01297	0.953134	0.927161	0.895833	0.832689
BOPA1_2529-2364	5	44.0972	PopSeq	yes	0.0269967	0.536244	0.839315	3.60458	4.34486	0.836849	0.986628	0.829225	0.7213	0.987684	0.504596	0.852248	0.83173	0.786613	0.718531	0.866444	0.801993	0.960209	1.05745	1.05339	1.17904	1.1819	1.26787	1.17655	1.11817	1.1831	1.23616	1.3618	1.35069	1.37792	1.36755	1.38296	1.42096	1.36352	1.55487	1.3568	1.2735	1.17002	1.05994	1.05563	1.01297	0.953134	0.927161	0.895833	0.832689
BOPA1_2225-2611	5	44.0972	PopSeq	yes	0.0269967	0.536244	0.839315	3.60458	4.34486	0.836849	0.986628	0.829225	0.7213	0.987684	0.504596	0.852248	0.83173	0.786613	0.718531	0.866444	0.801993	0.960209	1.05745	1.05339	1.17904	1.1819	1.26787	1.17655	1.11817	1.1831	1.23616	1.3618	1.35069	1.37792	1.36755	1.38296	1.42096	1.36352	1.55487	1.3568	1.2735	1.17002	1.05994	1.05563	1.01297	0.953134	0.927161	0.895833	0.832689
BOPA1_3326-1954	5	44.0972	PopSeq	yes	0.0269967	0.536244	0.839315	3.60458	4.34486	0.836849	0.986628	0.829225	0.7213	0.987684	0.504596	0.852248	0.83173	0.786613	0.718531	0.866444	0.801993	0.960209	1.05745	1.05339	1.17904	1.1819	1.26787	1.17655	1.11817	1.1831	1.23616	1.3618	1.35069	1.37792	1.36755	1.38296	1.42096	1.36352	1.55487	1.3568	1.2735	1.17002	1.05994	1.05563	1.01297	0.953134	0.927161	0.895833	0.832689
BOPA2_12_31431	5	44.1667	PopSeq	yes	0.0269967	0.536244	0.839315	3.60458	4.34486	0.836849	0.986628	0.829225	0.7213	0.987684	0.504596	0.852248	0.83173	0.786613	0.718531	0.866444	0.801993	0.960209	1.05745	1.05339	1.17904	1.1819	1.26787	1.17655	1.11817	1.1831	1.23616	1.3618	1.35069	1.37792	1.36755	1.38296	1.42096	1.36352	1.55487	1.3568	1.2735	1.17002	1.05994	1.05563	1.01297	0.953134	0.927161	0.895833	0.832689
BOPA1_3500-1474	5	44.1667	PopSeq	yes	0.0269967	0.536244	0.839315	3.60458	4.34486	0.836849	0.986628	0.829225	0.7213	0.987684	0.504596	0.852248	0.83173	0.786613	0.718531	0.866444	0.801993	0.960209	1.05745	1.05339	1.17904	1.1819	1.26787	1.17655	1.11817	1.1831	1.23616	1.3618	1.35069	1.37792	1.36755	1.38296	1.42096	1.36352	1.55487	1.3568	1.2735	1.17002	1.05994	1.05563	1.01297	0.953134	0.927161	0.895833	0.832689
BOPA2_12_30792	5	44.1667	PopSeq	yes	0.0269967	0.536244	0.839315	3.60458	4.34486	0.836849	0.986628	0.829225	0.7213	0.987684	0.504596	0.852248	0.83173	0.786613	0.718531	0.866444	0.801993	0.960209	1.05745	1.05339	1.17904	1.1819	1.26787	1.17655	1.11817	1.1831	1.23616	1.3618	1.35069	1.37792	1.36755	1.38296	1.42096	1.36352	1.55487	1.3568	1.2735	1.17002	1.05994	1.05563	1.01297	0.953134	0.927161	0.895833	0.832689
BOPA2_12_30768	5	44.2361	PopSeq	yes	0.0269967	0.536244	0.839315	3.60458	4.34486	0.836849	0.986628	0.829225	0.7213	0.987684	0.504596	0.852248	0.83173	0.786613	0.718531	0.866444	0.801993	0.960209	1.05745	1.05339	1.17904	1.1819	1.26787	1.17655	1.11817	1.1831	1.23616	1.3618	1.35069	1.37792	1.36755	1.38296	1.42096	1.36352	1.55487	1.3568	1.2735	1.17002	1.05994	1.05563	1.01297	0.953134	0.927161	0.895833	0.832689
SCRI_RS_223100	5	44.2361	PopSeq	yes	0.67882	0.138295	1.23527	3.3541	3.23988	0.480405	0.610862	0.328937	0.406857	0.867942	0.391339	0.806877	0.671974	0.708245	0.799789	0.962533	0.900728	0.982403	1.15635	1.0473	1.0283	1.13737	1.14863	1.07184	1.1363	1.10936	1.29331	1.31197	1.25679	1.20671	1.27858	1.26856	1.25427	1.23233	1.25173	1.20726	1.19835	1.19552	1.16641	1.2482	1.16803	1.2034	1.16656	1.12268	1.12
BOPA1_4199-1530	5	44.7917	PopSeq	yes	0.0269967	0.536244	0.839315	3.60458	4.34486	0.836849	0.986628	0.829225	0.7213	0.987684	0.504596	0.852248	0.83173	0.786613	0.718531	0.866444	0.801993	0.960209	1.05745	1.05339	1.17904	1.1819	1.26787	1.17655	1.11817	1.1831	1.23616	1.3618	1.35069	1.37792	1.36755	1.38296	1.42096	1.36352	1.55487	1.3568	1.2735	1.17002	1.05994	1.05563	1.01297	0.953134	0.927161	0.895833	0.832689
BOPA1_ConsensusGBS0286-1	5	45.6944	PopSeq	yes	0.0269967	0.536244	0.839315	3.60458	4.34486	0.836849	0.986628	0.829225	0.7213	0.987684	0.504596	0.852248	0.83173	0.786613	0.718531	0.866444	0.801993	0.960209	1.05745	1.05339	1.17904	1.1819	1.26787	1.17655	1.11817	1.1831	1.23616	1.3618	1.35069	1.37792	1.36755	1.38296	1.42096	1.36352	1.55487	1.3568	1.2735	1.17002	1.05994	1.05563	1.01297	0.953134	0.927161	0.895833	0.832689
SCRI_RS_231372	6	24.5042	PopSeq	yes	1.60686	0.700239	1.70101	3.51458	2.95708	0.227165	0.0515044	0.194759	0.215026	0.0641042	0.4281	0.421134	0.320551	0.343706	0.634703	0.689565	0.908341	0.943193	1.07275	1.14636	1.28283	1.41291	1.85976	2.13069	2.14224	2.13006	2.27557	2.3072	2.65408	2.70109	2.87017	2.89522	3.12236	3.30863	2.21162	3.3182	3.33455	3.52484	3.55615	3.68458	3.63769	3.76002	3.8538	3.90537	4.02198
BOPA2_12_30673	6	30.0992	MxB_iselect	yes	0.296805	0.341192	1.72169	5.69037	4.99568	1.46352	1.46289	1.13449	0.982625	1.72654	1.97668	1.79114	1.75681	1.74534	1.76675	2.25575	2.20796	2.60269	2.68025	2.59773	2.58673	2.75015	2.79528	2.70438	2.78923	2.99038	3.02538	3.19528	3.2038	3.22183	3.02455	3.15639	3.22676	3.12189	2.20563	3.03477	2.88943	2.61683	2.57476	2.63788	2.45611	2.55199	2.36717	2.42353	2.31851
BOPA2_12_30697	6	30.0992	PopSeq	yes	0.789747	0.632904	1.88322	7.32883	7.2233	1.33799	1.60484	0.962939	0.948653	1.78315	0.937392	1.5724	1.62991	1.73242	1.89552	2.15981	2.16241	2.42976	2.53118	2.56994	2.62251	2.70509	2.72947	2.66991	2.65886	2.98794	3.02445	3.24405	3.27734	3.23375	3.23826	3.35267	3.42472	3.41425	2.77403	3.3725	3.22276	3.10887	3.08827	3.10382	3.07556	3.06242	2.91757	2.96108	2.87626
BOPA2_12_31308	6	30.2408	PopSeq	yes	0.789747	0.632904	1.88322	7.32883	7.2233	1.33799	1.60484	0.962939	0.948653	1.78315	0.937392	1.5724	1.62991	1.73242	1.89552	2.15981	2.16241	2.42976	2.53118	2.56994	2.62251	2.70509	2.72947	2.66991	2.65886	2.98794	3.02445	3.24405	3.27734	3.23375	3.23826	3.35267	3.42472	3.41425	2.77403	3.3725	3.22276	3.10887	3.08827	3.10382	3.07556	3.06242	2.91757	2.96108	2.87626
SCRI_RS_224389	6	55.0283	PopSeq	yes	1.19655	0.369827	1.10325	3.38553	2.62997	0.207592	0.743412	0.29594	0.408588	0.310891	0.457601	0.464029	0.506722	0.470851	0.735846	0.722915	0.798236	0.884904	0.921249	0.978692	1.08755	1.13183	1.18052	1.24164	1.37573	1.37228	1.42425	1.46804	1.6467	1.63711	1.66447	1.6149	1.63753	1.62412	1.66121	1.66586	1.71566	1.75024	1.63854	1.73003	1.64984	1.71079	1.74541	1.68035	1.66429
SCRI_RS_239642	6	55.0283	PopSeq	yes	1.80476	0.408859	0.763801	3.20222	2.27565	0.109129	0.77653	0.217515	0.374698	0.296363	0.318128	0.461242	0.484827	0.492632	0.836356	0.735196	0.805086	0.803252	0.805005	0.834947	0.907078	0.967279	0.987832	1.00731	1.1403	1.11773	1.2324	1.24816	1.43386	1.42576	1.44667	1.4037	1.40922	1.41652	1.35795	1.47782	1.51804	1.57578	1.51533	1.59331	1.56349	1.57357	1.54967	1.497	1.55078
SCRI_RS_240014	7	13.9518	PopSeq	yes	0.265145	0.0668295	1.39674	0.190233	0.276854	5.37446	4.15393	5.06839	3.85309	3.06148	3.80043	4.14984	3.89854	3.88099	3.19331	3.88471	3.83894	3.85662	3.57754	3.42365	3.14139	2.87549	3.08295	3.0055	2.81527	2.88959	2.81492	2.70001	2.48641	2.48801	2.40591	2.22077	2.2289	2.13652	2.30011	1.97512	2.01186	1.81228	1.76463	1.60871	1.46901	1.40203	1.38549	1.21225	1.22717
BOPA2_12_30893	7	34	M. Mascher	yes	1.8903	4.6038	0.555211	0.222564	0.0802485	0.116311	0.0614342	0.371023	0.423497	0.00777906	0.345616	0.535919	0.696977	0.708076	0.799433	0.765685	0.583771	0.703594	0.673154	0.755429	0.638963	0.617217	0.514938	0.62356	0.599137	0.593601	0.523084	0.446521	0.529627	0.522561	0.480544	0.438671	0.521134	0.53168	0.39554	0.579411	0.580957	0.563395	0.601112	0.596659	0.594864	0.631113	0.61415	0.658871	0.592586
SCRI_RS_235641	7	67.7762	PopSeq	yes	0.076122	1.68782	0.73177	3.40311	3.46118	0.52044	0.475701	0.398247	0.197256	0.632767	0.0520092	0.307785	0.422235	0.413931	0.180629	0.340425	0.296072	0.321532	0.387669	0.356042	0.408644	0.329491	0.365429	0.324662	0.327684	0.237365	0.316925	0.311967	0.288925	0.302713	0.259262	0.214903	0.205876	0.165464	0.385137	0.115502	0.144578	0.112743	0.0603681	0.0632381	0.0326014	0.000585965	0.0312726	0.0100266	0.0128755
SCRI_RS_219081	7	67.9178	PopSeq	yes	0.076122	1.68782	0.73177	3.40311	3.46118	0.52044	0.475701	0.398247	0.197256	0.632767	0.0520092	0.307785	0.422235	0.413931	0.180629	0.340425	0.296072	0.321532	0.387669	0.356042	0.408644	0.329491	0.365429	0.324662	0.327684	0.237365	0.316925	0.311967	0.288925	0.302713	0.259262	0.214903	0.205876	0.165464	0.385137	0.115502	0.144578	0.112743	0.0603681	0.0632381	0.0326014	0.000585965	0.0312726	0.0100266	0.0128755
BOPA1_4849-1248	7	67.9178	PopSeq	yes	0.076122	1.68782	0.73177	3.40311	3.46118	0.52044	0.475701	0.398247	0.197256	0.632767	0.0520092	0.307785	0.422235	0.413931	0.180629	0.340425	0.296072	0.321532	0.387669	0.356042	0.408644	0.329491	0.365429	0.324662	0.327684	0.237365	0.316925	0.311967	0.288925	0.302713	0.259262	0.214903	0.205876	0.165464	0.385137	0.115502	0.144578	0.112743	0.0603681	0.0632381	0.0326014	0.000585965	0.0312726	0.0100266	0.0128755
SCRI_RS_124819	7	67.9178	PopSeq	yes	0.076122	1.68782	0.73177	3.40311	3.46118	0.52044	0.475701	0.398247	0.197256	0.632767	0.0520092	0.307785	0.422235	0.413931	0.180629	0.340425	0.296072	0.321532	0.387669	0.356042	0.408644	0.329491	0.365429	0.324662	0.327684	0.237365	0.316925	0.311967	0.288925	0.302713	0.259262	0.214903	0.205876	0.165464	0.385137	0.115502	0.144578	0.112743	0.0603681	0.0632381	0.0326014	0.000585965	0.0312726	0.0100266	0.0128755
BOPA1_ABC05818-1-2-271	7	67.9887	PopSeq	yes	0.076122	1.68782	0.73177	3.40311	3.46118	0.52044	0.475701	0.398247	0.197256	0.632767	0.0520092	0.307785	0.422235	0.413931	0.180629	0.340425	0.296072	0.321532	0.387669	0.356042	0.408644	0.329491	0.365429	0.324662	0.327684	0.237365	0.316925	0.311967	0.288925	0.302713	0.259262	0.214903	0.205876	0.165464	0.385137	0.115502	0.144578	0.112743	0.0603681	0.0632381	0.0326014	0.000585965	0.0312726	0.0100266	0.0128755
SCRI_RS_214366	7	68.0595	PopSeq	yes	0.076122	1.68782	0.73177	3.40311	3.46118	0.52044	0.475701	0.398247	0.197256	0.632767	0.0520092	0.307785	0.422235	0.413931	0.180629	0.340425	0.296072	0.321532	0.387669	0.356042	0.408644	0.329491	0.365429	0.324662	0.327684	0.237365	0.316925	0.311967	0.288925	0.302713	0.259262	0.214903	0.205876	0.165464	0.385137	0.115502	0.144578	0.112743	0.0603681	0.0632381	0.0326014	0.000585965	0.0312726	0.0100266	0.0128755
SCRI_RS_155132	7	120.397	PopSeq	yes	0.33988	0.105841	0.737688	3.6947	4.97881	0.409574	0.626609	0.250201	0.278641	0.350879	0.250877	0.490731	0.513632	0.527303	0.578826	0.638896	0.724593	0.8217	0.953638	0.95214	0.928746	1.04667	1.15574	1.31811	1.38972	1.45608	1.6541	1.58944	1.67784	1.86109	2.00847	1.99221	2.04683	2.12004	2.29779	2.26946	2.2615	2.40295	2.3029	2.33132	2.53392	2.5186	2.62043	2.81861	2.71907
SCRI_RS_150302	7	134.207	PopSeq	yes	0.66578	0.241215	0.688382	2.4242	3.11912	1.32967	1.37206	1.8628	1.04055	1.47922	2.66657	1.46518	1.14821	1.18118	0.515361	0.912667	0.714091	0.536058	0.392758	0.388653	0.299345	0.248508	0.224066	0.191173	0.168412	0.1531	0.116111	0.101219	0.0807206	0.0808075	0.0260173	0.0399204	0.0308144	0.0245752	0.256551	0.0249483	0.0540604	0.111833	0.0993166	0.116217	0.0896618	0.109321	0.145416	0.164499	0.164646
SCRI_RS_167617	7	140.864	PopSeq	yes	0.712667	0.284798	2.65917	1.73491	1.46734	1.56497	2.5309	1.56619	0.819285	1.9727	1.40442	1.67071	1.76979	1.93694	1.48048	2.29613	2.7379	2.48258	2.84104	2.92326	3.09036	3.33865	3.40438	3.61633	3.74657	3.87956	3.94022	4.16044	4.4618	4.56344	4.38999	4.6175	4.74841	4.99054	5.26669	5.11629	5.1772	5.27337	5.30346	5.52953	5.65252	5.75716	5.74379	5.62298	5.93013
[truncated: 10 more columns]
